# Supplementary material for: Edoxaban for Stroke Prevention in Atrial Fibrillation in Spain and Portugal: 4-Year Follow-Up of the Observational ETNA-AF-Europe Study
Source: J Clin Med. 2026 May 25;15(11):4085. doi: 10.3390/jcm15114085 (PMC13257549; doi:10.3390/jcm15114085)
Supplement: Supplementary file 1 [file jcm-15-04085-s001.zip]

Archive with 1 entries (1 files):
- jcm-4221442-supplementary.pdf
